# Supplementary material for: Degradation of Polylactic Acid/Polypropylene Carbonate Films in Soil and Phosphate Buffer and Their Potential Usefulness in Agriculture and Agrochemistry
Source: Int J Mol Sci. 2024 Jan 4;25(1):653. doi: 10.3390/ijms25010653 (PMC10779558; doi:10.3390/ijms25010653)
Supplement: Supplementary file 1 [file ijms-25-00653-s001.zip]

Archive with 1 entries (1 files):
- ijms-2789719-supplementary.pdf
